# Supplementary material for: Anticipating manic and depressive transitions in patients with bipolar disorder using early warning signals
Source: Int J Bipolar Disord. 2022 Apr 9;10:12. doi: 10.1186/s40345-022-00258-4 (PMC8994809; doi:10.1186/s40345-022-00258-4)
Supplement: Supplementary file 2 — Additional file 2. R code for the analyses of this paper. [file 40345_2022_258_MOESM2_ESM.rmd]

---
title: "EWS in bipolar disorder"
author: "Marieke Schreuder"
date: "02-02-2022"
output: html_notebook
runtime: shiny
chunk_output_type: inline
---

```{r setup, include=FALSE}
knitr::opts_chunk$set(echo = TRUE)
# knitr::opts_knit$set(root.dir = "/Users/Marieke/Desktop/")

#saveRDS(AR_list_bip_mw, file =  paste(Sys.Date(), "AR_list_bip_mw.RDS", sep='_')) # Latest save: 02-02-2022
# AR_list_bip_mw <- readRDS("2021-12-14_AR_list_bip_mw.RDS") # Latest save: 02-02-2022

# Install and load packages
library(DescTools)
library(tidyr)
install.packages("rqdatatable") 
library("rqdatatable")
library(openxlsx)

# For moving window models
library(Kendall)
install.packages('modifiedmk') # For the Hamed & Rao correction of tau
library(modifiedmk)
 	
# For plotting
install.packages('ggplot2')
library(ggplot2)
install.packages('gridExtra')
library(gridExtra)
library(gtable)
library(RColorBrewer)
library(cowplot)
install.packages('ggnewscale') # needed for PPV/NPV plots
library(ggnewscale)

# For R Shiny
library(shiny)

# For adjusting alpha
install.packages('Matrix')
library(Matrix)
install.packages('lsr')
library(lsr)
library(psych)

# Load the data
library(haven)
getwd()
data_bip <- as.data.frame(read_sav("~/Desktop/Papers/Fionneke/Data/All_participants.sav")) 
qids <- as.data.frame(read_sav("Desktop/Papers/Fionneke/Data/bs_qids_id.sav"))
asrm <- as.data.frame(read_sav("~/Desktop/Papers/Fionneke/Data/bs_asrm_id.sav"))

data_bip <- as.data.frame(data_bip[, c(which(names(data_bip) %in% c('patient_id', 'dayno', 'beepno')), c(which(names(data_bip) == "bs_diary_4"):which(names(data_bip) == "bs_diary_25")))]) # select relevant variables
names(data_bip) <- c('ID', 'day', 'beep', 'cheerful', 'down', 'calm', 'agitated', 'extremely well', 'tired', 'content','irritated', 'full of energy', 'dreading.today', 'full of ideas', 'inadequate', 'thoughts racing', 'focus switch', 'distracted', 'socializing', 'personal.question', 'appetite', 'worry', 'communicating', 'physically active', 'event')
data_bip$ID <- as.factor(data_bip$ID)

items_EWS_bip <- factor(c('cheerful', 'down', 'calm', 'agitated', 'extremely well', 'tired', 'content','irritated', 'full of energy',  'full of ideas', 'inadequate', 'thoughts racing', 'focus switch', 'distracted', 'socializing', 'worry', 'physically active'), levels = c('calm', 'cheerful', 'content', 'irritated',  'thoughts racing', 'distracted', 'physically active', 'socializing', 'down', 'inadequate', 'worry', 'tired', 'agitated', 'extremely well', 'full of ideas','focus switch', 'full of energy'))

item_clusters_bip <- data.frame(item = items_EWS_bip, cluster = NA)
item_clusters_bip$cluster[item_clusters_bip$item %in% c("calm", "content", "cheerful")] <- "affect"
item_clusters_bip$cluster[item_clusters_bip$item %in% c("irritated", "thoughts racing", "distracted", "physically active", "socializing")] <- "both dep/man"
item_clusters_bip$cluster[item_clusters_bip$item %in% c("down", "inadequate", "worry", 'tired')] <- "depression"
item_clusters_bip$cluster[item_clusters_bip$item %in% c("agitated", "extremely well", "focus switch", 'full of ideas', 'full of energy')] <- "mania"

# Load transition data defined by Fionneke et al.: 
transitions <- data.frame(ID = unique(data_bip$ID), start_period1 = NA, end_period1 = NA, start_period2 = NA, end_period2 = NA, type1 = NA, type2 = NA)
transitions[transitions$ID == "2394", c(2:3, 6)] <- c(1,245, 'mania')
transitions[transitions$ID == "3583", c(2:3, 6)] <- c(71,350, 'mania')
transitions[transitions$ID == "4913", c(2:3, 6)] <- c(1, 350, 'mania')
transitions[transitions$ID == "7466", 2:7] <- c(1,105, 141, 535, 'mania', 'mania')
transitions[transitions$ID == "7624", c(2:3, 6)] <- c(1,280, 'mania')
transitions[transitions$ID == "8380", c(2:3, 6)] <- c(1,485, 'mania')
transitions[transitions$ID  == "1593", 2:7] <- c(71, 245, 351, 525, 'depression', 'depression')
transitions[transitions$ID  == "4844", 2:7] <- c(1, 315, 351, 490, 'depression', 'depression')
transitions[transitions$ID  == "4380", c(2:3,6)] <- c(126,300, 'depression')
transitions[transitions$ID  == "7624", c(4:5,7)] <- c(316, 525, 'depression') #NB: this is the only person who experienced both a transition towards mania and a transition towards depression
transitions[transitions$ID  == "8614", c(2:3,6)] <- c(1, 355, 'depression')
transitions[transitions$ID  == "9649", c(2:3,6)] <- c(106, 210, 'depression')

# Individuals who did not have a transition have a 'pretransition period' that spans a stable period. 
# This period was defined by Fionneke Bos.
transitions[transitions$ID  == "1093", c(2:3,6)] <- c(71, 315, 'none')
transitions[transitions$ID  == "1281", c(2:3,6)] <- c(281, 420, 'none')
transitions[transitions$ID  == "3014", c(2:3,6)] <- c(281, 525, 'none')
transitions[transitions$ID  == "4083", c(2:3,6)] <- c(106, 350, 'none')
transitions[transitions$ID  == "6074", c(2:3,6)] <- c(1, 210, 'none')
transitions[transitions$ID  == "6668", c(2:3,6)] <- c(1, 105, 'none')
transitions[transitions$ID  == "9371", c(2:3,6)] <- c(136, 380, 'none')

# For 5256 and 9788 there was no stable period of at least 105 observations.
transitions[transitions$ID  == "9788", c(2:3,6)] <- c(NA, NA, 'none')
transitions[transitions$ID  == "5256", c(2:3,6)] <- c(NA, NA, 'none')

# write.xlsx(transitions, "transitions.xlsx")

# How many data?
a <- as.data.frame(table(data_bip$ID[!is.na(data_bip$cheerful)]))
sum(a$Freq)*length(items_EWS_bip)
a <- as.data.frame(table(data_bip$ID))
sum(a$Freq)*length(items_EWS_bip)

# Create new ID: 
transitions <- transitions[order(transitions$type1, transitions$type2),]
names(transitions)[1] <- 'oldID'
transitions$ID <- factor(c(1:nrow(transitions)), ordered= T)

# Select individuals for whom a pretransition period was defined.
I <- transitions$ID[!is.na(transitions$start_period1)]

# Add ID to data_bip
names(data_bip)[which(names(data_bip) == 'ID')] <- "oldID"
data_bip <- merge(data_bip, transitions[,c("oldID", "ID")], all.x=T)

# Add ID to qids and asrm
qids <- merge(qids, transitions[,c("oldID", "ID")], by.x = 'patient_id', by.y = 'oldID')
asrm <- merge(asrm, transitions[,c("oldID", "ID")], by.x = 'patient_id', by.y = 'oldID')

qids$measure <- "QIDS"
asrm$measure <- "ASRM"
qids$total <- qids$bs_qids_tot
asrm$total <- asrm$bs_asrm_tot

a <- rbind(qids[,c("open_from", "total", "ID", "patient_id", "measure")], asrm[,c("open_from", "total", "ID", "patient_id", "measure")])
a <- merge(a, transitions, by.x = "ID", by.y = "ID", all = T)

a <- a[order(a$measure,a$ID,a$open_from),]
a$time <- rep(1:c(nrow(a)/2), times = 2)

for(i in unique(a$ID)) {
  a$time[a$ID  == i] <- a$time[a$ID  == i] - min(a$time[a$ID  == i]) + 1 # make sure everyone starts with 1
}

a$time <- a$time * 7 - 6 # write out in weeks

a$end_period1 <- as.numeric(a$end_period1)/5 # express in days
a$end_period2 <- as.numeric(a$end_period2)/5

a$start_period1 <- as.numeric(a$start_period1)/5
a$start_period2 <- as.numeric(a$start_period2)/5

#write.xlsx(a,"qids_asrm.xlsx")
```

```{r describe transitions}
length(unique(a$ID))
a <- a[order(a$measure,a$ID,a$open_from),]
a$ID_measure <- paste(a$ID, a$measure, sep="_")
library(DataCombine)
b <- slide(data = a, Var = "total", TimeVar = "time", GroupVar = "ID_measure", NewVar = "total_lag", slideBy = -1)
b$diff <- b$total - b$total_lag
# If previous timepoint is missing, calculate difference over two time points
b <- slide(data = b, Var = "total", TimeVar = "time", GroupVar = "ID_measure", NewVar = "total_lag2", slideBy = -2)
b$diff[is.na(b$diff)] <- b$total[is.na(b$diff)] - b$total_lag2[is.na(b$diff)] 
b <- b[,-which(names(b) == "total_lag2")]
# If current timepoint is missing, assume no change. 
b$diff[is.na(b$diff)] <- 0 

b$trans <- NA
b$trans[b$diff >= 6] <- "yes" # there was a transition if there is an increase > 6

# How often was there a transition (i.e., an increase >= 6)
sum(b$trans == "yes", na.rm=T) # happened 27 times
table(b$trans, b$measure)
length(unique(b$ID[b$trans == "yes"]))

b <- b[order(b$measure,b$ID,b$open_from),]
b <- slide(data = b, Var = "diff", TimeVar = "time", GroupVar = "ID_measure", NewVar = "diff_lag", slideBy = -1)
b <- slide(data = b, Var = "diff", TimeVar = "time", GroupVar = "ID_measure", NewVar = "diff_lag2", slideBy = -2)

b$stable <- NA
b$stable[b$trans == "yes" & b$diff_lag < 6 & b$diff_lag2 < 6] <- "yes"
b$stable[b$ID == 5 & b$measure == "ASRM"] <- NA #For this individual, pretransition period is not stable because transition towards depression takes place

# For the people with transitions, how often where the previous two weeks stable? 
sum(b$stable == "yes", na.rm=T) # happened 21 times
table(b$stable, b$measure)
length(unique(b$ID[b$stable == "yes"]))

# For the people with transitions and with two stable weeks, how often were >3 weeks of observations available? 
b$days <- (b$time-1) * 35
c <- subset(b, stable == "yes", select = c("ID", "measure", "type1", "type2", "start_period1", "start_period2", "end_period1", "end_period2", "days", "time","total", "total_lag", "diff", "diff_lag", "stable", "trans"))

c[order(c$ID),]

# Veranderingen: 
# ID2 has 3 transitions. Remove third one. 
b[b$ID == 2 & b$measure == "QIDS" & b$time == 18, c("stable")] <- NA
# ID3 heeft ook een manische transitie (week 3)
b[b$ID == 3 & b$measure == "ASRM", c("open_from", "total")] #at 29-7
data_bip[data_bip$ID == 3 & data_bip$day < 4, c("open_from", "day", "beep")] #started at 11-7: only 18 days
# ID5 heeft een extra depressie transitie (week 3)
b[b$ID == 5 & b$measure == "QIDS", c("open_from", "total", "stable")] #at 7-4
data_bip[data_bip$ID == 5 & data_bip$day < 4, c("open_from", "day", "beep")] #started at 24-3: only 14 days
# ID10 heeft een extra depressie transitie (week 3)
b[b$ID == 10 & b$measure == "QIDS", c("open_from", "total", "stable")] #at 5-3
data_bip[data_bip$ID == 10 & data_bip$day < 4, c("open_from", "day", "beep")] #started at 19-2: only 14 days
# ID15 heeft een manische transitie (week 4)
b[b$ID == 15 & b$measure == "ASRM", c("open_from", "total", "stable")] #at 24-7
data_bip[data_bip$ID == 15 & data_bip$day < 5, c("open_from", "day", "beep")] #started at 4-7: only 20 days

# Given that there are no relevant transitions at week 3 (because too little data): 
b$enough_data <- NA
b$enough_data[b$stable == "yes" & b$time > 3] <- "yes"
b$enough_data[b$ID == 15 & b$time == 4 & b$stable == "yes"] <- NA #Correct ID15.

sum(b$enough_data == "yes", na.rm=T)
table(b$enough_data, b$measure)
length(unique(b$ID[b$enough_data == "yes"]))

c <- subset(b, enough_data == "yes", select = c("ID", "measure", "type1", "type2", "start_period1", "start_period2", "end_period1", "end_period2", "days", "time","total", "total_lag", "diff", "diff_lag", "stable", "trans"))
c[order(c$ID),]

```

```{r describe QIDS and ASRM}
#mean
mean_depressed_euthymic<-mean(qids$bs_qids_tot[which(qids$bs_qids_tot<6)],na.rm=TRUE)
mean_depressed<-mean(qids$bs_qids_tot[which(qids$bs_qids_tot>=6)],na.rm=TRUE)

mean_manic_euthymic<-mean(asrm$bs_asrm_tot[which(asrm$bs_asrm_tot<6)],na.rm=TRUE)
mean_manic<-mean(asrm$bs_asrm_tot[which(asrm$bs_asrm_tot>=6)],na.rm=TRUE)

#SD
sd_depressed_euthymic<-sd(qids$bs_qids_tot[which(qids$bs_qids_tot<6)],na.rm=TRUE)
sd_depressed<-sd(qids$bs_qids_tot[which(qids$bs_qids_tot>=6)],na.rm=TRUE)

sd_manic_euthymic<-sd(asrm$bs_asrm_tot[which(asrm$bs_asrm_tot<6)],na.rm=TRUE)
sd_manic<-sd(asrm$bs_asrm_tot[which(asrm$bs_asrm_tot>=6)],na.rm=TRUE)

```

```{r compare Bip I vs. Bip II}
names(tp) <- c("ID", "type_long", "biptype")
k <- merge(b, tp[,c("ID", "biptype")], all=T)
c <- subset(k, enough_data=="yes")

table(c$measure,c$biptype)
table(tp$biptype[tp$ID[!(tp$ID %in% c$ID)]])

aggregate(list(diff = c$diff), list(type = c$biptype), mean)
aggregate(list(diff = c$diff), list(type = c$biptype), sd)

length(tp$ID[!(tp$ID %in% c$ID)]) # 10 people had no transition (9 of whom we analyzed)
length(unique(c$ID)) # 11 people had transition
length(unique(transitions$ID[transitions$type1 != "none"]))
```

```{r window EWS function}
# EWS calculated using moving windows, with default length = 14 days (this equals max. 14*5 = 70 datapoints per window)

EWS_bip <-function(data, wins = 14, no.beep = 5) {	
  
  data <- data[order(data$time),]

  data$Var <- Winsorize(data$Var, na.rm=T)
  data$VarL <- Winsorize(data$VarL, na.rm=T)
  
  mod <- ksmooth(data$time[!is.na(data$Var)],data$Var[!is.na(data$Var)],kernel="normal",bandwidth=round(bw.nrd0(data$time)),range.x=range(data$time),x.points=data$time) 
  smY <- mod$y 
  resY <- data$Var - smY  # residuals 
  
  resY_lag <- c(NA, resY[1:(length(resY)-1)]) 
  df <- data.frame(day = data$day, beep = data$beep, time = data$time, obs = data$obs, y = resY, ylag = resY_lag, sm.y = smY)
  df$ylag[df$beep == 1] <- NA # prevent lagging over days by acknowledging that for each first observation of the day, a lagged counterpart is missing
  df <- df[order(df$time),] # make sure df is ordered correctly
  
  winsize <- wins * (no.beep) # If you imputed values, add 3 to the number of beeps because we're missing the three observations that we imputed (to account for nighttime missings)
  omw <- nrow(df) - winsize + 1 # number of moving windows
	
  cols <- c('AR', 'P', 'll', 'ul', 'no.estimates', 'mean', 'sd')
  df[cols] <- NA
 	index <- 0
 	i <- 1
 	
 	for (i in 1:omw) { # for each window
	  
 	  df.temp <- df[i:(i+winsize-1),]
	  if (sum(complete.cases(df.temp[,c('y', 'ylag')])) < 3 ) { # if there are fewer than 3 complete cases available for regression, skip this iteration!
	    next
	  }
	  
 	  ar <- lm(y ~ 0 + ylag , data = df.temp) # autoregression
 	  xx <- 1
 	  
	  # observed autoregressive coefficient
	  df$AR[winsize + index] <- ar$coef[xx] # store autoregressive coefficient
	  df$ll[winsize + index] <- confint(ar)[xx] # lower bound of the confidence interval around estimate
	  df$ul[winsize + index] <- confint(ar)[2*xx] # upper bound of the confidence interval
	  df$P[winsize + index] <- summary(ar)$coefficients[xx, 2*xx] # P value of the autoregression 
 	  
	  # observed mean
	  df$mean[winsize + index] <- mean(df$sm.y[i:(i+winsize-1)], na.rm = T) 
	  df[winsize + index, c('ll.mean', 'ul.mean')] <- quantile(df$y[i:(i+winsize-1)], probs=c(0.025, 0.975), na.rm=T)
	  
	  # observed variance
	  df$sd[winsize + index] <- sd(df$y[i:(i+winsize-1)], na.rm = T)
	  
	  df$no.estimates[winsize + index] <- sum(complete.cases(df[i:(i+winsize-1),c('y', 'ylag')]))
	  index <- index + 1
 	}
	
 	out <- merge(data, df[, c('day', 'beep', 'time', "obs", 'AR', 'P', 'll', 'ul', 'no.estimates', 'y', 'ylag', 'sm.y', 'mean', 'sd', 'll.mean', 'ul.mean')], all = T)
  out <- out[order(out$time), c('day', 'beep', 'time', "obs", 'Var', 'AR', 'P', 'll', 'ul', 'no.estimates', 'y', 'ylag', 'sm.y', 'mean', 'sd', 'll.mean', 'ul.mean')]
# day = dayno, beep = beepno, time = numeric variable denoting the observation number (range: 1 to 600), Var = original observed variable (measurement), ar1 = autoregressive coefficient, P = significance of the ar1 (i.e. sign. different from 0 or not), ll = lower bound of the 95 CI, ul = upper bound of the 95% CI, no.estimates = the number of observations used for computing the ar1, y = residuals of Var (i.e. Var - smoothed Var), ylag = lag of residuals of Var, sm.y = smoothed Var, mean = mean within window, sd = standard deviation within window
	return(out)
  }

EWS_bip_lindet <-function(data, wins = 14, no.beep = 5) {	
  
  data <- data[order(data$time),]

  data$Var <- Winsorize(data$Var, na.rm=T)
  data$VarL <- Winsorize(data$VarL, na.rm=T)
  
  df <- data.frame(day = data$day, beep = data$beep, time = data$time, obs = data$obs, y = data$Var, ylag = data$VarL)
  df$ylag[df$beep == 1] <- NA # prevent lagging over days by acknowledging that for each first observation of the day, a lagged counterpart is missing
  df <- df[order(df$time),] # make sure df is ordered correctly
  
  winsize <- wins * (no.beep) # If you imputed values, add 3 to the number of beeps because we're missing the three observations that we imputed (to account for nighttime missings)
  omw <- nrow(df) - winsize + 1 # number of moving windows
	
  cols <- c('AR', 'P', 'll', 'ul', 'no.estimates', 'mean', 'sd')
  df[cols] <- NA
 	index <- 0
 	i <- 1
 	
 	for (i in 1:omw) { # for each window
	  
 	  df.temp <- df[i:(i+winsize-1),]
	  if (sum(complete.cases(df.temp[,c('y', 'ylag')])) < 3 ) { # if there are fewer than 3 complete cases available for regression, skip this iteration!
	    next
	  }
	  
 	  det <- lm(y ~ time, data=df.temp)
 	  
 	  df.temp$detr.y <- df.temp$y - predict(det, newdata = df.temp) # same as residuals. This works better than taking resid(det) because resid(det) removes missings
 	  df.temp$detr.ylag <- c(NA, df.temp$detr.y[1:c(nrow(df.temp)-1)])
 	  
 	  ar <- lm(detr.y ~ 0 + detr.ylag , data = df.temp) # autoregression
 	  xx <- 1
 	  
	  # observed autoregressive coefficient
	  df$AR[winsize + index] <- ar$coef[xx] # store autoregressive coefficient
	  df$ll[winsize + index] <- confint(ar)[xx] # lower bound of the confidence interval around estimate
	  df$ul[winsize + index] <- confint(ar)[2*xx] # upper bound of the confidence interval
	  df$P[winsize + index] <- summary(ar)$coefficients[xx, 2*xx] # P value of the autoregression 
 	  
	  # observed variance
	  df$sd[winsize + index] <- sd(df$y[i:(i+winsize-1)], na.rm = T)
	  
	  df$no.estimates[winsize + index] <- sum(complete.cases(df[i:(i+winsize-1),c('y', 'ylag')]))
	  index <- index + 1
 	}
	
 	out <- merge(data, df[, c('day', 'beep', 'time', "obs", 'AR', 'P', 'll', 'ul', 'no.estimates', 'y', 'ylag', 'sd')], all = T)
  out <- out[order(out$time), c('day', 'beep', 'time', "obs", 'Var', 'AR', 'P', 'll', 'ul', 'no.estimates', 'y', 'ylag', 'sd')]
# day = dayno, beep = beepno, time = numeric variable denoting the observation number (range: 1 to 600), Var = original observed variable (measurement), ar1 = autoregressive coefficient, P = significance of the ar1 (i.e. sign. different from 0 or not), ll = lower bound of the 95 CI, ul = upper bound of the 95% CI, no.estimates = the number of observations used for computing the ar1, y = residuals of Var (i.e. Var - smoothed Var), ylag = lag of residuals of Var, sm.y = smoothed Var, mean = mean within window, sd = standard deviation within window
	return(out)
  } # With linear detrending within windows

```

```{r function: tautab}
tautab <- function(df) {
    out <- data.frame(tau_AR = NA, P_tau_AR = NA, corr.P_AR = NA, tau_sd = NA, P_tau_sd = NA, corr.P_sd = NA, incr.AR = NA, incr.sd = NA)

    for (estimate in c('AR', 'sd')) {
      ds <- subset(df, select = c('time', estimate))
      names(ds) <- c('time', 'estimate')
      out[,paste("tau", estimate, sep = '_')] <- Kendall(ds$estimate, ds$time)$tau 
      out[,paste("P_tau", estimate, sep = '_')]  <- Kendall(ds$estimate, ds$time)$sl # P value of tau (non-corrected)
      out[,paste("corr.P", estimate, sep = '_')] <- mmkh(ds$estimate[!is.na(ds$estimate)])[2] # corrected P value
      out[,paste("incr", estimate, sep = '.')] <- ifelse((out[,paste("corr.P", estimate, sep = '_')] < 0.05) & (out[,paste("tau", estimate, sep = '_')] > 0), 'yes', 'no') # if tau is significant (with Hamed-Rao correction) and greater than 0, the indicator (AR, sd) is increasing.
      }
  return(out)
  }
```

```{r does ordering matter?}
problem <- 0
for (ii in I) {
for (z in unique(items_EWS_bip)) { 
  df <- subset(data_bip, subset = data_bip$ID == ii, select=c(z, 'day', 'beep'))
  df2 <- df[order(df$day, df$beep),]
  a <- any(!df[!is.na(df[,z]),z] == df2[!is.na(df2[,z]),z])
  if(a == F) { 
    print(sprintf("for %s %s ordering matters", ii,z))
    problem <- problem + 1
  }
}}

# Answer: yes ordering matters. 
```

```{r computation of EWS using windows}
AR_list_bip_mw <- vector(mode = 'list', length = length(unique(data_bip$ID)))
names(AR_list_bip_mw) <- unique(data_bip$ID)

# On how many weeks do you want to calculate tau?
no.weeks <- 2
tau.timing <- no.weeks * 5 * 7

iteration <- 1 
pb <- txtProgressBar(min = 0, max = length(unique(data_bip$ID)), style = 3)

for (ii in I) {

AR_list_bip <- vector(mode = 'list', length = length(items_EWS_bip))
names(AR_list_bip) <- items_EWS_bip

pretransition <- transitions[transitions$ID == ii, 2:5] # get transitions for this person
pretransition <- pretransition[!is.na(pretransition)]

if (length(pretransition) == 2) { # if there's only one transition / no transition
 pt <- 1 }
if (length(pretransition) == 4) { # if there are two transitions
 pt <- c(1,3) }

for (z in unique(items_EWS_bip)) { 
  
  df <- subset(data_bip, subset = data_bip$ID == ii, select=c(z, 'day', 'beep'))
  
  df <- df[order(df$day, df$beep),]
  
  ewslist <- list()
  
  names(df)[1] <- 'Var'
  df$VarL <- c(NA, df$Var[1:(nrow(df)-1)])
  df$obs <- 1:nrow(df) 
  df$time <- df$obs
  
  for (W in c(7,14,21)) {
  
     AR <- data.frame(time = 1:nrow(df))
     AR2 <- AR 
     
     for (b in pt) { # for each pretransition period
  
  start <- which(df$obs == as.numeric(pretransition[b])) 
  end <- which(df$obs == as.numeric(pretransition[b + 1]))

  if ((end - start) < W*5) { 
    sprintf("for %s, item %s and window size %.0f the pretransition period was too small to calculate EWS", ii, z, W)
    next
  }
  
  ews <- EWS_bip(df[start:end,], wins = W, no.beep = 5)
  ews_lindet <- EWS_bip_lindet(df[start:end,], wins = W, no.beep = 5)
  
  if (nrow(ews) > tau.timing) { 
  range <- c(nrow(ews) - tau.timing, nrow(ews))
  } else { # if there's too little observations, use all info available
  range <- c(1, nrow(ews))
  }
  
  ews[,c((ncol(ews)+1) : (ncol(ews) + 12))] <- tautab(ews[range[1] : range[2], ])
  AR <- natural_join(AR, ews, by = "time", jointype = "FULL")
  
  ews_lindet[,c((ncol(ews_lindet)+1) : (ncol(ews_lindet) + 12))] <- tautab(ews_lindet[range[1] : range[2], ])
  AR2 <- natural_join(AR2, ews_lindet, by = "time", jointype = "FULL")
   
  } # repeat for each pretransition period
  
  ewslist[[paste(W)]] <- AR
  ewslist[[paste(W, "lindet", sep="_")]] <- AR2
  
  } # repeat for each W 

  AR_list_bip[[which(names(AR_list_bip) == z)]] <- list("AR7" = ewslist[['7']], "AR14" = ewslist[['14']], "AR21" = ewslist[['21']],
                                                        "AR7_lindet" = ewslist[['7_lindet']],"AR14_lindet" = ewslist[['14_lindet']],"AR21_lindet"= ewslist[['21_lindet']]) 
  
} # repeat for each item 

AR_list_bip_mw[[ii]] <- AR_list_bip

setTxtProgressBar(pb, iteration)
iteration <- iteration + 1

} # repeat for each person
```

## P-value correction
```{r P-value correction: Benjamini-Hochberg}
pvalues <- data.frame(matrix(NA, nrow = length(items_EWS_bip), ncol = length(I) + 5))
names(pvalues) <- c("item", paste(I), c("1.2", "2.2", "6.2", "7.2")) # some people had two transitions
pvalues$item <- items_EWS_bip
plist_all <- list()

for (id in c('AR', "sd")) { # for each indicator
plist <- list(bh.p7 = pvalues, bh.p14 = pvalues, bh.p21 = pvalues, bh.p7_lindet = pvalues, bh.p14_lindet = pvalues, bh.p21_lindet = pvalues)
for (k in c("7","14","21", "7_lindet", "14_lindet", "21_lindet")) { # and each window size
  p <- pvalues
for (ii in I) { # and each individual
  df <- AR_list_bip_mw[[ii]][[1]][[paste("AR",k,sep='')]]
  if (ncol(df) == 1) {
      print(sprintf('For %s and window size %s, no P-values were calculated', ii, k))
      next
    } 
  for (z in items_EWS_bip) { # and each item
    df <- AR_list_bip_mw[[ii]][[z]][[paste("AR",k,sep='')]]
    
    p[p$item == z, ii] <- unique(df[!is.na(df[,paste('corr.P', id, sep='_')]), paste('corr.P', id, sep='_')])[1]
   
    if (ii %in% c("1","2","6","7")) { # if individual had two transitions
      p[p$item == z, paste(ii,2, sep = '.')] <- unique(df[!is.na(df[,paste('corr.P', id, sep='_')]), paste('corr.P', id, sep='_')])[2] # add second P-value
    }
  } # end item loop
  
  } # end individual loop
  
  pcor.bh <- as.data.frame(apply(p[,-1], 2, function(x) p.adjust(x, method = 'BH'))) # calculate corrected p-values (not for column variable)
  
  check1 <- apply(pcor.bh[,which(!is.na(colSums(pcor.bh)))], c(1,2), function (x) ifelse(x<0.05, 'sig', 'nonsig'))
  
  pcor.bh$item <- p[,1]
  
  plist[[paste("bh.p",k,sep='')]] <- pcor.bh
  plist[[paste("uncorrected.p",k,sep='')]] <- p
} # end window size loop
plist_all[[id]] <- plist 

} # end indicator loop

```

## Additional functions

```{r function: ewsdf_function}

# This function returns (in text) the type of EWS that were found.
ewsdf_function <- function(df, range, alpha = NA) {
   ews <- NA
  
    if (!is.na(alpha)) { # for EWS calculated using moving window method, you can set the alpha 
     for (m in 1:sum(grepl('incr.',names(df)))) {  # for each EWS
      tau <- dplyr::select(df[df$obs %in% range,], starts_with("tau"))
      tau <- unique(tau[complete.cases(tau),m])
      df[,which(grepl('incr.',names(df)))[m]] <- ifelse((df[,which(grepl('corr.P',names(df)))[m]] < alpha) & (tau > 0), 'yes', 'no') } # determine whether P value of this EWS is lower than alpha or not
    } # end if loop
    
    if (any(df$incr.AR[df$obs %in% range] == 'yes', na.rm = T)) {
       ews <- c(ews, 'AR') }
    if ('mu' %in% names(df)) {
    if (any(df$incr.mu[df$obs %in% range] == 'yes', na.rm = T)) {
       ews <- c(ews, 'mu') } 
      }
    
    if ('sd' %in% names(df)) {
    if (any(df$incr.sd[df$obs %in% range] == 'yes', na.rm = T)) {
       ews <- c(ews, 'sd') }
   }
    
    ews <- ews[!is.na(ews)]
    
    if (length(ews) == 0) {
      k <- 'none of the indicators' 
    } else {
      k <- paste(ews[1])
      ll <- length(ews)
      if (ll > 1) {
      for (f in 2:ll) {
        k <- paste(k, paste(ews[f]), sep = ', ')
      }}}
      
    return(k)
}
```

```{r function: summary_ews}

# In a table 
# This table just counts the number of EWS per person per method.
# Lim = number of observations prior to transition within which EWS have to occur

# This function returns a summary table of EWS (binary: EWS or no EWS) per transition type per person per item. 
# Correction defines the type of tau p-value correction (within individuals). 
# Alpha defines when the p-value (possibly after correction) is considered significant.

summary_ews <- function(correction = c('FDR', 'none'), alpha = 0.05) {

correction <- match.arg(correction)
lim <- 70 
summary_tablist <- list()

for (m in c("7","14","21", "7_lindet", "14_lindet", "21_lindet")) { 

summary_tab <- data.frame(ID = rep(I, times=length(items_EWS_bip)*2), item = rep(items_EWS_bip, each = length(I)*2), CP = rep(1:2, each = length(I), times = length(items_EWS_bip)), type.CP = NA, AR_mw = 0, sd_mw = 0)

for (id in c('AR', 'sd')) { # for each of the indicators, check whether there was a significant increase in the time interval (defined by lim!) before the transition
    
  plist <- plist_all[[id]]
  
  if (correction == 'FDR') {
  pval <- as.data.frame(plist[[paste("bh.p",m,sep='')]]) }
  if (correction == 'none') {
  pval <- as.data.frame(plist[[paste("uncorrected.p",m,sep='')]]) }

  for (ii in I) { # for each person for whom a pretransition period was defined
   
    if ((m == "21" | m == "21_lindet") & ii %in% c("5", "17")) { next } 
    
  for (z in items_EWS_bip) { # and for each item
  
   ews.mw <- AR_list_bip_mw[[ii]][[z]][[paste("AR", m, sep = '')]]
   ews.mw$obs <- ews.mw$time # comment this line if we want to impute nightlags again
   
   tau <- unique(ews.mw[!is.na(ews.mw[,paste("tau", id, sep='_')]), paste("tau", id, sep='_')])
  
   p <- pval[pval$item == z, ii] # the P-value of tau, for this person and item
   
   tp <- transitions[transitions$ID == ii,2:7] 
   tp <- tp[!is.na(tp)]
   l <- helpfun(tp)[[2]]
   if(length(l) == 2) { l[2] <- 2 }
    
     for (c in l) { # for each of the change periods
   
       if (c == 2) { p <- pval[pval$item == z, paste(ii,2, sep = '.')]}
       
   range <- (as.numeric(tp[c*2]) - lim) : as.numeric(tp[c*2])
   summary_tab$type.CP[summary_tab$ID == ii & summary_tab$CP == c] <- transitions[transitions$ID == ii, 5+c]
    
     if (!is.na(p) & (p < alpha) & (tau[c] > 0)) { # As well as for the moving window-based indicators
      summary_tab[summary_tab$ID == ii & summary_tab$item == z & summary_tab$CP == c, paste(id, 'mw', sep = '_')] <- summary_tab[summary_tab$ID == ii & summary_tab$item == z & summary_tab$CP == c, paste(id, 'mw', sep = '_')] + 1
     }
   
   if (is.numeric(ews.mw[ews.mw$obs %in% range, paste("tau", id, sep = '_')])) {
   summary_tab[summary_tab$ID == ii & summary_tab$item == z & summary_tab$CP == c, paste("strength", id, sep = '.')] <- mean(ews.mw[ews.mw$obs %in% range, paste("tau", id, sep = '_')], na.rm=T) }
   
   summary_tab[summary_tab$ID == ii & summary_tab$item == z & summary_tab$CP == c, paste("P", id, sep = '.')] <- p
     
   }
  } # end item loop
} # end person loop

summary_tab <- summary_tab[!is.na(summary_tab$type.CP),] # keep only valid transitions

summary_tab$sd_GAM <- 0
summary_tablist[[paste(m)]] <- summary_tab 
}# end indicator loop
} # end m loop

return(summary_tablist) } # end of function
```

```{r function: aggr, aggr2}
aggr <- function(summary_tab) {
  
s.temp <- summary_tab[,c('item', 'ID', 'type.CP', 'AR_mw', 'sd_mw')]
s.temp$EWS <- ifelse(s.temp$AR_mw == 1 & s.temp$sd_mw == 1, 'AR.sd',
                     ifelse(s.temp$AR_mw == 1 & s.temp$sd_mw == 0, 'AR',
                            ifelse(s.temp$AR_mw == 0 & s.temp$sd_mw == 1, 'sd',
                                   ifelse(s.temp$AR_mw == 0 & s.temp$sd_mw == 0, NA, 'nonexistentcombination'))))

s.temp$EWS <- factor(s.temp$EWS, levels = c('AR.sd','AR','sd'), labels = c('AR and std', 'AR', 'std'))
return (s.temp) }

# If you're more interested in the amount rather than the combi/type of EWS
aggr2 <- function(summary_tab) {
  
s.temp <- summary_tab[,c('item', 'ID', 'type.CP', 'AR_mw', 'sd_mw')]
s.temp$EWS <- ifelse(s.temp$AR_mw == 1 & s.temp$sd_mw == 1, 2, 
                     ifelse(s.temp$AR_mw == 1 & s.temp$sd_mw == 0, 1,
                            ifelse(s.temp$AR_mw == 0 & s.temp$sd_mw == 1, 1,
                               ifelse(s.temp$AR_mw == 0 & s.temp$sd_mw == 0, NA, NA))))
return (s.temp) }

```

```{r plot functions: helpfun, transition_line, ews_line, tau, mw_plots, sign.change, strength.ews, tileplot}

helpfun <- function(tp)  {
  if (length(tp) == 3) { # if there was one transition
  l <- as.numeric(tp[1:2])
  l[1] <- l[1] + 69 
  no.tp <- 1 }
  if (length(tp) == 6) { # if there were two transitions
  l <- as.numeric(tp[1:4])
  l[c(1,3)] <- c(l[1] + 69, l[3] + 69) 
  no.tp <- c(1,3) }
  return(list(l, no.tp, tp))
}

## Plot transition lines
transition_line <- function(plot, tp, l, weekplot = FALSE, label = FALSE) {
  if (weekplot) {
    l <- l/35 }
  if (length(tp) == 3) { # if there was one transition
  plot <- plot + geom_vline(xintercept = l[2], linetype = 'solid', color = ifelse(tp[3] == 'depression', "#EF6C00", ifelse(tp[3] == 'mania', "#0083EF", 'black'))) 
  lab <- tp[3]
  x <- l[2] - (l[2] * 0.1)}
  if (length(tp) == 6) { # if there were two transitions
  plot <- plot + geom_vline(xintercept = l[2], linetype = 'solid', color = ifelse(tp[5] == 'depression', "#EF6C00", ifelse(tp[5] == 'mania', "#0083EF", 'black'))) 
  plot <- plot + geom_vline(xintercept = l[4], linetype = 'solid', color = ifelse(tp[6] == 'depression', "#EF6C00", ifelse(tp[6] == 'mania', "#0083EF", 'black'))) 
  lab <- c(tp[5], tp[6]) 
  x <- c(l[2], l[4] - (l[4] * 0.1)) }
  if (label) {
  yc <- ggplot_build(plot)$layout$panel_scales_y[[1]]$range$range[2] # get the max. value on the Y-axis for this plot
  lab <- data.frame(x = x, y = yc, label = lab)
  plot <- plot + geom_label(label = lab$label, x = x, y = yc*1.2, data = lab, inherit.aes = F, hjust=1)
  }
  return(plot)
}

## Plot EWS and their confidence interval.
ews_line <- function(plot, tp, data) { 
  if(ncol(data) == 4) { # if confidence intervals (AR) were calculated
    names(data) <- c('time', "estimate", "ll", "ul") 
  } else { # if no boundaries were calculated (sd)
     names(data) <- c('time', "estimate")
  }
  l <- helpfun(tp)[[1]]
  no.tp <- helpfun(tp)[[2]]
  for (n in no.tp) { # add the line and its confidence intervals 
    nw.data <- data[c(min(which(data$time %in% c(l[n], l[n]+1)),na.rm=T) : which(data$time == l[n+1])),]
    plot <- plot + geom_line(data=nw.data, aes(x = as.numeric(time), y = as.numeric(estimate)), inherit.aes=FALSE) } 
  return(plot)
}

## Plot a line to depict significant tau values (red = significant, given alpha).
## The slope of the line corresponds to the value of tau. 
tau <- function(plot, tp, data, alpha, weeks = 2, ylim = c(0,1)) { # Weeks denotes the number of weeks based on which tau was calculated

  names(data) <- c('time', 'estimate', 'ews', 'P.tau') # note that we name it time, but it's actually the observation number
  
  l <- helpfun(tp)[[1]]
  no.tp <- helpfun(tp)[[2]]
  v <- c(1, 1, 2)
  tau.timing <- weeks * 5 * 7 - 1 
  
  x.coord <- list()
  y.coord <- list()
  for (n in no.tp) { # for each pretransition period
  tau.val <-  unique(data$estimate[!is.na(data$estimate)])[v[n]]
  p.corrected <- unique(data$P.tau[!is.na(data$P.tau)])[v[n]]
 	x.coord[[n]] <- c(l[n+1] - tau.timing, l[n+1])
 	y.coord[[n]] <- c(mean(data$ews[data$time %in% c((l[n+1] - tau.timing) : (l[n+1] - tau.timing + 10))], na.rm=T), mean(data$ews[data$time %in% c((l[n+1]-10):l[n+1])], na.rm=T))
 	datatemp <- data[l[n]:l[n+1],]

 	if (min(datatemp$time[!is.na(datatemp$ews)], na.rm=T) > x.coord[[n]][1]) { # If tau was calculated on <2 weeks, adjust coordinates for the line
 	  x.coord[[n]][1] <- min(datatemp$time[!is.na(datatemp$ews)], na.rm=T) 
 	  y.coord[[n]][1] <- mean(datatemp$ews[min(datatemp$time[!is.na(datatemp$ews)]) : min(datatemp$time[!is.na(datatemp$ews)]) + 10], na.rm=T)
 	}
 	plot <- plot + geom_segment(x = x.coord[[n]][1], y = y.coord[[n]][1], xend = x.coord[[n]][2], yend = y.coord[[n]][2], col = ifelse(p.corrected < alpha & tau.val > 0, '#6600CC', 'black'))
 	} 
 return(plot)  
}

# This function combines all of the above. Returns a list with a plot for the original variable (raw data), AR, sd calculated using moving windows.  
mw_plots <- function(df, tp, alpha = 0.05) {
    
    l <- helpfun(tp)[[1]]

    breaks <- seq(0, max(df$obs, na.rm=T), by = 70)
    p0 <- ggplot(data=df, aes(obs, Var)) + theme_classic() + labs(x = 'weeks', y = 'observed value') 
    p0 <- transition_line(p0, tp, l, weekplot= F) 
    p0 <- ews_line(p0, tp, df[,c('obs', 'Var')]) + scale_x_continuous(limits=c(0, max(df$obs, na.rm=T)), breaks = breaks, labels = round(breaks/35)) +           ylim(c(0,100))
    
    p1 <- ggplot(data=df, aes(obs, AR)) + theme_classic() + labs(x = 'weeks', y = 'autoregressive coefficient') + ylim(-1.5, 1.5)
    p1 <- transition_line(p1, tp, l) 
    p1 <- ews_line(p1, tp, data = df[,c('obs', 'AR', 'll', "ul")]) 
    p1 <- tau(plot = p1, tp, data = df[,c('obs', 'tau_AR', 'AR', 'corr.P_AR')], alpha = alpha, weeks = 2, ylim = c(-1.5, 1.5)) + scale_x_continuous(limits=c(0, max(df$obs, na.rm=T)), 
          breaks = breaks, labels = round(breaks/35))
    
    p3 <- ggplot(data=df, aes(obs, sd)) + theme_classic() + labs(x = 'weeks', y = 'standard deviation') + ylim(0, 37)
    p3 <- transition_line(p3, tp, l) 
    p3 <- ews_line(p3, tp, df[,c('obs', 'sd')]) 
    p3 <- tau(p3, tp, df[,c('obs', 'tau_sd', 'sd', 'corr.P_sd')], alpha = alpha, weeks = 2, ylim = c(0, 37)) + scale_x_continuous(limits=c(0, max(df$obs, na.rm=T)), 
          breaks = breaks, labels = round(breaks/35))                                  
    
    return(list(p0, p1, p3))
    
}

# This returns a list of tile plots that show the strength of indicators per transition type

strength.ews <- function(summary_tab, show.ews = c("AR", "sd"), pal2) {
  summary_tab[summary_tab[,paste(show.ews, "mw", sep='_')] == 0,paste("strength", show.ews, sep = '.')] <- NA
  summary_tab2 <- merge(summary_tab, item_clusters_bip, all.x = T)
  summary_tab2$ID2 <- paste("ID", summary_tab2$ID, sep='')
  summary_tab2$ID2 <- factor(summary_tab2$ID2, levels = rev(unique(summary_tab2[order(summary_tab2$ID), "ID2"])))
  a <- ggplot(summary_tab2, aes_string(x="item", y="ID2", fill = paste("strength", show.ews, sep = '.'))) + geom_tile(color = 'grey') + scale_fill_distiller(palette = pal2, direction = 1, na.value = 'white', name = paste("strength", show.ews, sep=' ')) + theme_classic() + theme(axis.text.x = element_text(angle = 90, hjust = 0.95, vjust = 0.5)) + labs(x = element_blank(), y = element_blank()) + facet_grid(type.CP ~ cluster, scales='free', space = "free", switch = 'both') 
  return(a) }


tileplot <- function(summary_tab, show.ews = c("AR", "sd"), pal2) {
  summary_tab[summary_tab[,paste(show.ews, "mw", sep='_')] == 0,paste("strength", show.ews, sep = '.')] <- NA
   a <- ggplot(summary_tab, aes(x=ID, y=item, fill=summary_tab[,paste("strength", show.ews, sep = '.')])) + geom_tile(color = 'grey') + scale_fill_distiller(palette = pal2, na.value = 'white', name = "strength") + theme_classic() + ggtitle(show.ews) + theme(axis.text.x = element_text(angle = 90, hjust = 0.95, vjust = 0.1)) + facet_wrap(~ type.CP)
return(a)
   }
```

```{r calculate summary table}
# Create summary table: pick either one of these and then run the below code
summary_tab <- summary_ews(correction = 'FDR', alpha = 0.05)[['14']]
summary_tab <- summary_ews(correction = 'FDR', alpha = 0.05)[['14_lindet']]

# Run below
summary_tab$ID <- factor(summary_tab$ID, labels = paste(1:length(unique(summary_tab$ID))))
i <- unique(summary_tab$ID[summary_tab$CP == 2])
lev <- c(levels(summary_tab$ID), sort(c(paste(i, 1, sep = '.'), paste(i, 2, sep = '.'))))
summary_tab$ID <- factor(summary_tab$ID, levels = lev)
# Make sure that individuals with two transitions get a unique ID for each transition
for (i2 in i) {
  summary_tab$ID[summary_tab$ID == i2 & summary_tab$CP == 1] <- paste(i2, 1, sep = '.')
  summary_tab$ID[summary_tab$ID == i2 & summary_tab$CP == 2] <- paste(i2, 2, sep = '.')
} 
summary_tab$ID <- factor(summary_tab$ID, levels = c("1.1", "1.2", "2.1", "2.2", "3", "4", "5", "6.2", "6.1", "7.1", "7.2", paste(c(8:18))))

sum <- summary_tab
sum_lindet <- summary_tab # So I can use summary_tab in different chunks. First change 14 to 14_lindet in code above.

write.xlsx(summary_tab, "results_lineardetrending7.xlsx")

```

## Stats for the results section
```{r EWS stats}

# No. of windows per person
win <- data.frame(ID = rep(I, 2), CP = rep(c(1,2), each = length(I)), length = NA)
z <- items_EWS_bip[1]
for (ii in I) {
  a <- AR_list_bip_mw[[ii]][[z]]$AR14
  tp <- transitions[transitions$ID == ii,]
  win$length[win$ID == ii & win$CP == 1] <- sum(!is.na(a$AR[a$time < as.numeric(tp[,3])]))
  if (!is.na(tp[,5])) { # If there was a second change point
  win$length[win$ID == ii & win$CP == 2] <- sum(!is.na(a$AR[a$time > as.numeric(tp[,4])])) }
}
win <- win[!is.na(win$length),]

describe(win$length)

ar <- aggregate(list('AR' = sum$AR_mw), by = list('type.CP' = sum$type.CP, 'ID' = sum$ID), sum)
sd <- aggregate(list('sd' = sum$sd_mw), by = list('type.CP' = sum$type.CP, 'ID' = sum$ID), sum)
a <- merge(ar, sd, all = T)

# This shows the number of EWS per indicator per individual
a

# This shows the number of EWS per type of transition
b <- aggregate(list('AR' = a$AR, "sd" = a$sd), by = list('type.CP' = a$type.CP), sum)
no <- aggregate(list('no.of.transitions' = a$ID), by = list('type.CP' = a$type.CP), length)
b <- merge(b, no, all = T)

c <- aggregate(list('AR.ind' = a$AR, "sd.ind" = a$sd), by = list('type.CP' = a$type.CP), function(x) length(x[x != 0]))
b <- merge(b, c, all = T)
b

ews.no <- createWorkbook()
addWorksheet(ews.no, "per.person")
addWorksheet(ews.no, "across.persons")
writeData(ews.no, sheet = "per.person", x = a)
writeData(ews.no, sheet = "across.persons", x = b)
# Save the results in Excel
saveWorkbook(ews.no, "EWS.numbers.xlsx", overwrite = T)

# This shows: 
# Per.person sheet: the number of EWS per person per indicator 

# Across.persons sheet: the number of EWS per transition type. 
# AR and sd show how many EWS there were for this transition
# No.of.transitions is the number of transitions 
# AR.ind and sd.ind show the number of transitions that were preceded by at least one EWS

```

## Plot transitions in supplement
```{r plot transitions}
pf <- as.data.frame(read.xlsx("~/Desktop/Papers/Fionneke/Data/qids_asrm.xlsx"))
pf$end_period1[pf$ID == 4] <- as.numeric(pf$end_period1[pf$ID == 4]) - 35 # Somehow person started at day 8?
pf$end_period1[pf$oldID == "8380"] <- as.numeric(pf$end_period1[pf$oldID == "8380"]) - 35 
pf$end_period1[pf$ID == 11] <- as.numeric(pf$end_period1[pf$ID == 11]) + 35 # Also wrong timing
(485+35)/5

pf$start_period1 <- as.numeric(pf$start_period1)/5
pf$end_period1 <- as.numeric(pf$end_period1)/5
pf$start_period2 <- as.numeric(pf$start_period2)/5
pf$end_period2 <- as.numeric(pf$end_period2)/5

it <- unique(pf$ID[pf$type1 != "none"]) # all people who have a transition

plist <- list()
for (ii in it) {
p <- pf[pf$ID == ii,]

t1 <- unique(p$end_period1[!is.na(p$end_period1)])
if(length(t1) == 1) {
p$d1 <- abs(p$time - t1)
t1 <- p$time[order(p$d1)][1]
} else { 
  t1 <- NA }

t2 <- unique(p$end_period2[!is.na(p$end_period2)])
if(length(t2) == 1) {
p$d1 <- abs(p$time - t2)
t2 <- p$time[order(p$d1)][1]
} else {
  t2 <- NA }

lab1 <- ifelse(unique(p$type1)=="mania", "transition\nto mania", "transition\nto depression")
lab2 <- ifelse(unique(p$type1)=="mania", "ASRM", "QIDS")

lab3 <- ifelse(unique(p$type2)=="mania", "transition\nto mania", "transition\nto depression")
lab4 <- ifelse(unique(p$type2)=="mania", "ASRM", "QIDS")

annotation <- data.frame(x = c(t1, t2), y =c(23,23), label=c(lab1,lab3), measure = c(lab2,lab4))
annotation <- annotation[complete.cases(annotation),] # remove missings
annotation$measure <- factor(annotation$measure, levels = c("ASRM", "QIDS"))
annotation2 <- data.frame(x = as.numeric(c(unique(p$start_period1), unique(p$start_period2))), xend = as.numeric(c(t1,t2)))
annotation2 <- annotation2[complete.cases(annotation2),] 

C <- ifelse(unique(p$type1) == "mania","#0083EF", "#EF6C00")
C2 <- ifelse(unique(p$type2) == "mania","#0083EF","#EF6C00")

p1 <- ggplot(p[!is.na(p$total),], aes(x=time, y = total, col = factor(measure))) + geom_path() + geom_point() + labs(x = "time in days", y = "total score") + ylim(0,24) + geom_hline(yintercept = 6, col = "#6600CC", linetype = "dotted") + geom_vline(xintercept = t1, col=C) + geom_label(data=annotation, aes(x=x, y=y, label=label), hjust=1, size=2.5, show.legend = F, label.padding = unit(0.1, "lines")) + scale_color_manual(values = c("#0083EF", "#EF6C00"), labels = c("ASRM", "QIDS")) + annotate("segment", x = annotation2$x, xend = annotation2$xend, y = 20, yend = 20, colour = "#6600CC", size=3.5) + scale_x_continuous(breaks = seq(from=1, to=max(p$time), by = 7)) + theme(legend.title = element_blank(), axis.text.x = element_text(angle=90, hjust=1, vjust=0.5)) + ggtitle(paste("ID", ii, sep=" "))
if(!is.na(t2)) {
p1 <- p1 + geom_vline(xintercept = t2, col=C2) }

plist[[paste(ii)]] <- p1
}

it <- unique(pf$ID[pf$type1 == "none" & !is.na(pf$end_period1)]) # all people who did not have a transition

ik <- 12
for (ii in it) {
  p <- pf[pf$ID == ii,]
  
  t1 <- unique(p$end_period1[!is.na(p$end_period1)])
  if(length(t1) == 1) {
    p$d1 <- abs(p$time - t1)
    t1 <- p$time[order(p$d1)][1]
  } else { 
    t1 <- NA }
  
 annotation <- data.frame(x = t1, y =23, label="no transition", measure = NA)
  annotation$measure <- factor(annotation$measure, levels = c("ASRM", "QIDS"))
  annotation2 <- data.frame(x = unique(p$start_period1), xend = t1)
  annotation2 <- annotation2[complete.cases(annotation2),] 
  
  C <- "#6600CC"
  
  p1 <- ggplot(p[!is.na(p$total),], aes(x=time, y = total)) + geom_path(aes(col = measure)) + geom_point(aes(col = measure)) + labs(x = "time in days", y = "total score") + ylim(0,24) + geom_hline(yintercept = 6, col = C, linetype = "dotted") + geom_vline(xintercept = t1, col=C) + geom_label(data=annotation, aes(x=x, y=y, label=label), col = C, hjust=1, size=2.5, show.legend = F, label.padding = unit(0.1, "lines")) + scale_color_manual(values = c("#0083EF", "#EF6C00"), labels = c("ASRM", "QIDS")) + annotate("segment", x = annotation2$x, xend = annotation2$xend, y = 20, yend = 20, colour = C, size=3.5) + scale_x_continuous(breaks = seq(from=1, to=max(p$time), by = 7)) + theme(legend.title = element_blank(), axis.text.x = element_text(angle=90, hjust=1, vjust=0.5)) + ggtitle(paste("ID", ik, sep=" "))
 
  plist[[paste(ii)]] <- p1
  ik <- ik + 1
}

# Lastly, for the two persons who did not have a stable period
ik <- 19
for (ii in c(15, 19)) {
  p <- pf[pf$ID == ii,]
  p1 <- ggplot(p[!is.na(p$total),], aes(x=time, y = total)) + geom_path(aes(col = measure)) + geom_point(aes(col = measure)) + labs(x = "time in days", y = "total score") + ylim(0,24) + geom_hline(yintercept = 6, col = C, linetype = "dotted") + scale_color_manual(values = c("#0083EF", "#EF6C00"), labels = c("ASRM", "QIDS")) + scale_x_continuous(breaks = seq(from=1, to=max(p$time), by = 7)) + theme(legend.title = element_blank(), axis.text.x = element_text(angle=90, hjust=1, vjust=0.5)) + ggtitle(paste("ID", ik, sep=" "))
  plist[[paste(ii)]] <- p1
  ik <- ik + 1
}

theme_set(theme_cowplot(font_size=9, font_family = "Calibri Light"))

tiff("fig S1.tiff", units = "cm", height = 24, width = 20, res=300)
plot_grid(plist[[1]], plist[[2]], plist[[3]], plist[[4]], plist[[5]], plist[[6]], ncol = 2, scale=0.95)
dev.off()

tiff("fig S2.tiff", units = "cm", height = 24, width = 20, res=300)
plot_grid(plist[[7]], plist[[8]], plist[[9]], plist[[10]], plist[[11]], plist[[12]], ncol = 2)
dev.off()

tiff("fig S3.tiff", units = "cm", height = 24, width = 20, res=300)
plot_grid(plist[[13]], plist[[14]], plist[[15]], plist[[16]], plist[[17]], plist[[18]], ncol = 2)
dev.off()

tiff("fig S4.tiff", units = "cm", height = 8, width = 20, res=300)
plot_grid(plist[[19]], plist[[20]], ncol = 2)
dev.off()
```


## Agreement of EWS
```{r agreement}
install.packages("nVennR")
install.packages("rsvg")
install.packages("grImport2")
library(nVennR)
library(rsvg)
library(grImport2)

eul <- sum
eul$set <- paste(eul$ID, eul$item, sep = "_")
eul1 <- eul[eul$type.CP == "depression",]
setlist <- list("SD" = eul1$set[eul1$sd_mw > 0], "AR" = eul1$set[eul1$AR_mw > 0])

setlist$SD[setlist$SD %in% setlist$AR]

p1 <- plotVenn(setlist, nCycles = 4000)
eul1 <- eul[eul$type.CP == "mania",]
setlist <- list("SD" = eul1$set[eul1$sd_mw > 0], "AR" = eul1$set[eul1$AR_mw > 0])
p2 <- plotVenn(setlist, nCycles = 4000)

showSVG(p1, labelRegions = F, fontScale=2)
showSVG(p2, labelRegions = F, fontScale=2)

```

## Example of EWS 
```{r shiny plots, echo=FALSE}
# NB. the legend for these plots is still the same as earlier: 
# black line = no transition, blue line = transition towards depression, red line = transition towards mania. 
# black tau line = not significant with the selected alpha, red tau line = significant with the selected alpha. 

ui_mw_bip <- fluidPage(
  inputPanel(
  sidebarPanel(
      inputPanel(selectInput("item", label = "item", choices = items_EWS_bip, selected = 'extremely well'),
                 selectInput("ID", label = "ID", choices = I, selected = '6'), 
                 selectInput("correction", label = "correction", choices = c('none', 'FDR'), selected = 'FDR'), 
                 selectInput('window', label = 'no. of days in window:', choices = c("7", "14", "21"), selected = '14')) 
              )),
  mainPanel(
    plotOutput("plot")),
  sidebarPanel(
    textOutput("tau")
  ))

server_mw_bip <- function(input, output) {

  output$plot <- renderPlot({
    
    ii <- paste(input$ID)
    z <- paste(input$item)
    
    if (paste(input$correction) == 'FDR') {
      nm <- paste("bh.p", input$window, sep = '') }
    if (paste(input$correction) == 'none') {
      nm <- paste("uncorrected.p", input$window, sep = '') }
    
    pAR <- plist_all[['AR']][[nm]][,c(ii, "item")]
    psd <- plist_all[['sd']][[nm]][,c(ii, "item")]
    
    df <- AR_list_bip_mw[[ii]][[z]][[paste("AR", input$window, sep = '')]]
    # Replace the P value with the corrected P-value:
    df$corr.P_AR <- pAR[pAR$item == z, ii]
    df$corr.P_sd <- psd[psd$item == z, ii]
    
    tp <- transitions[transitions$ID == ii, 2:7]
    tp <- tp[!is.na(tp)]
   
    if (ii %in% c("1","2","6","7")) { # if individual had two transitions
      pAR <- plist_all[['AR']][[nm]][,c(paste(ii, 2, sep='.'), "item")]
      psd <- plist_all[['sd']][[nm]][,c(paste(ii, 2, sep='.'), "item")]
      df$corr.P_AR[df$obs > as.numeric(tp[3])] <- pAR[pAR$item == z, paste(ii, 2, sep='.')]# add second P-value
      df$corr.P_sd[df$obs > as.numeric(tp[3])] <- psd[psd$item == z, paste(ii, 2, sep='.')]
         }
  
    a <- mw_plots(df, tp, alpha = 0.05) 
    
    q <- data.frame(date = qids[qids$ID == ii,c("open_from")], total = qids[qids$ID == ii,c("bs_qids_tot")], questionnaire = "QIDS-SR", weeks = 0:(nrow(qids[qids$ID == ii,])-1))
    m <- data.frame(date = asrm[asrm$ID == ii,c("open_from")], total = asrm[asrm$ID == ii,c("bs_asrm_tot")], questionnaire = "ASRM", weeks = 0:(nrow(asrm[asrm$ID == ii,])-1))
    qm <- rbind(q, m)
    qm <- qm[qm$weeks <= ceiling(max(helpfun(tp)[[1]])/35),]
    p <- ggplot(qm[!is.na(qm$total),], aes(x=weeks, y=total, col = questionnaire)) + geom_path() + labs(y = 'total score') + geom_hline(yintercept = 6, linetype = "dotted") + scale_x_continuous(limits = c(0, ceiling(max(helpfun(tp)[[1]])/35)), breaks = seq(0, max(qm$weeks), by = 2), labels = seq(0, max(qm$weeks), by = 2)) + ylim(c(0, max(qm$total, na.rm=T) * 1.5)) + theme_classic() + theme(legend.title = element_blank())
    p <- transition_line(p, tp, l = helpfun(tp)[[1]], weekplot = T, label = T) 
    p_leg <- get_legend(p)
    p <- p + theme(legend.position = 'none')

    plot_grid(p, p_leg, NA, a[[1]], a[[2]], NA, NA,  a[[3]], ncol=4, labels = c("a", "",  "", 'b', 'c' , '', "",  'd'), label_size = 11, rel_widths = c(2,1,0.2,2,2,1,0.2,2), scale=0.9)
  })
  
   output$tau <- renderText({
    
    ii <- paste(input$ID)
    z <- paste(input$item)
    
    if (paste(input$correction) == 'FWER') {
      nm <- paste("bf.p", input$window, sep = '') }
    if (paste(input$correction) == 'FDR') {
      nm <- paste("bh.p", input$window, sep = '') }
    if (paste(input$correction) == 'none') {
      nm <- paste("uncorrected.p", input$window, sep = '') }
    
    pAR <- plist_all[['AR']][[nm]][,c(ii, "item")]
    psd <- plist_all[['sd']][[nm]][,c(ii, "item")]
    
    df <- AR_list_bip_mw[[ii]][[z]][[paste("AR", input$window, sep = '')]]
    # Replace the P value with the corrected P-value:
    df$corr.P_AR <- pAR[pAR$item == z, ii]
    df$corr.P_sd <- psd[psd$item == z, ii]
    
    tp <- transitions[transitions$ID == ii, 2:7]
    tp <- tp[!is.na(tp)]
   
    if (ii %in% c("1","2","6","7")) { # if individual had two transitions
      pAR <- plist_all[['AR']][[nm]][,c(paste(ii, 2, sep='.'), "item")]
      psd <- plist_all[['sd']][[nm]][,c(paste(ii, 2, sep='.'), "item")]
      df$corr.P_AR[df$obs > as.numeric(tp[3])] <- pAR[pAR$item == z, paste(ii, 2, sep='.')]# add second P-value
      df$corr.P_sd[df$obs > as.numeric(tp[3])] <- psd[psd$item == z, paste(ii, 2, sep='.')]
         }
    
    ar <- round(c(unique(df$tau_AR[!is.na(df$tau_AR)]), unique(df$corr.P_AR[!is.na(df$corr.P_AR)])), digits = 2)
    sd <- round(c(unique(df$tau_sd[!is.na(df$tau_sd)]), unique(df$corr.P_sd[!is.na(df$corr.P_sd)])), digits = 2)
    
    if (length(no.tp) == 2) {
      rest.txt <- sprintf("First tau value of AR = %s (P = %s), second tau value of AR = %s (P = %s). First tau value of SD = %s (P = %s), second tau value of SD = %s (P = %s).", ar[1], ar[3], ar[2], ar[4], sd[1], sd[3], sd[2], sd[4])
    } else {
       rest.txt <- sprintf("Tau value of AR = %s (P = %s). Tau value of SD = %s (P = %s).", ar[1], ar[2], sd[1], sd[2])
    }
    
    paste0(rest.txt)
    
   })

}

shinyApp(ui_mw_bip, server_mw_bip) 

```

## Predictive values of EWS
```{r predictive values plots}
n.dep <- sum(transitions$type1 == 'depression') + sum(transitions$type2 == 'depression', na.rm=T)
n.man <- sum(transitions$type1 == 'mania') + sum(transitions$type2 == 'mania', na.rm=T)
n.non <- sum(transitions$type1 == 'none') - 2 # leave out the two people without a stable period
n.tot <- n.dep + n.man + n.non
prev.dep <- n.dep/n.tot
prev.man <- n.man/n.tot
prev.non <- n.non/n.tot

agg <- aggregate(sum_lindet[,c('AR_mw', 'sd_mw')], by = list('item' = sum_lindet$item, 'type.CP' = sum_lindet$type.CP), sum)

pv <- data.frame(item = rep(sort(items_EWS_bip), times = 2),
                 indicator = rep(c('AR', 'sd'), each = length(items_EWS_bip)),
                 ppv.dep = NA, ppv.man = NA, npv.dep = NA, npv.man = NA, sens.dep = NA, sens.man = NA, spec = NA, ppv.dep.check = NA, ppv.dep.check2 = NA)

for (ind in c("AR", "sd")) {
  for (it in items_EWS_bip) {
    sens.dep <- agg[agg$item == it & agg$type.CP == 'depression', paste(ind, "mw", sep='_')] / n.dep 
    sens.man <- agg[agg$item == it & agg$type.CP == 'mania', paste(ind, "mw", sep='_')] / n.man 
    spec <-  1 - (agg[agg$item == it & agg$type.CP == 'none', paste(ind, "mw", sep='_')] / n.non) 
    pv$ppv.dep[pv$item == it & pv$indicator == ind] <- (sens.dep * prev.dep) / (sens.dep * prev.dep + (1 - spec) * (1-prev.dep))
    pv$ppv.man[pv$item == it & pv$indicator == ind] <- (sens.man * prev.man) / (sens.man * prev.man + (1 - spec) * (1-prev.man))
    pv$npv.dep[pv$item == it & pv$indicator == ind] <- (spec * (1-prev.dep)) / ((1-sens.dep) * prev.dep + spec * (1-prev.dep))
    pv$npv.man[pv$item == it & pv$indicator == ind] <- (spec * (1-prev.man)) / ((1-sens.man) * prev.man + spec * (1-prev.man))
    pv$sens.dep[pv$item == it & pv$indicator == ind] <- sens.dep
    pv$sens.man[pv$item == it & pv$indicator == ind] <- sens.man
    pv$spec[pv$item == it & pv$indicator == ind] <- spec}}
  
pv[,c("ppv.dep", "ppv.dep.check", "ppv.dep.check2")]

library(tidyr)
pv.long <- gather(pv, type, value, ppv.dep:npv.man, factor_key=TRUE)
# pv.long$value[is.nan(pv.long$value)] <- 0 # in lindet variant, 3 items are NaN because sens = 0 and spec = 1. Set these to 0. 
pv.long$type <- factor(pv.long$type, levels = c("ppv.dep", "npv.dep", "ppv.man", 'npv.man'), labels = c("PPV depression", "NPV depression", "PPV mania", 'NPV mania'))
pv.long$value_perc <- round(pv.long$value * 100)
pv.long$value_perc2 <- NA

# The tileplot:
# pal <- 'YlGn'
pal <- 'BuPu'

pv.long <- merge(pv.long, item_clusters_bip, all.x=T)

prevs <- list("depression" = prev.dep, "mania" = prev.man)
for (pp in c("PPV", "NPV")) {
  for (tt in c("depression", "mania")) {
    prev <- prevs[[tt]]
    if (pp == "NPV") { prev <- 1 - prev }
    cons <- paste(pp, tt, sep = ' ')
    pv.long$value_perc2[which(pv.long$value > prev & pv.long$type == cons)] <- pv.long$value_perc[which(pv.long$value > prev & pv.long$type == cons)] } }


# Same color scale for PPV and NPV:
basicplot <- ggplot(pv.long, aes_string(x = 'indicator', y = 'item', fill = 'value_perc')) + facet_grid(cluster ~ type, scales='free', space = "free", switch = 'both') + geom_tile(color = 'grey') + scale_fill_distiller(palette = pal, direction = 1, na.value = 'white', name = 'predictive value') + theme_classic() + theme(axis.text.x = element_text(angle = 90, hjust = 0.95, vjust = 0.1)) + labs(x = 'indicator', y = element_blank()) 

# All tiles are numbered:
basicplot + geom_text(aes(label = value_perc))

# Only tiles with a PPV/NPV above expected value are numbered:
basicplot + geom_text(aes(label = value_perc2))

# New plot with white tiles for noninformative EWS:
pv.long$col.text <- ifelse(is.na(pv.long$value_perc2), 'grey', "black")
ggplot(pv.long, aes_string(x = 'indicator', y = 'item', fill = 'value_perc2')) + facet_grid(cluster ~ type, scales='free', space = "free", switch = 'both') + geom_tile(color = 'grey') + scale_fill_distiller(palette = pal, direction = 1, na.value = 'white', name = 'predictive value', limits = c(40,100)) + theme_classic() + theme(axis.text.x = element_text(angle = 90, hjust = 0.95, vjust = 0.1)) + labs(x = 'indicator', y = element_blank()) + geom_text(aes(label = value_perc), col = pv.long$col.text)

# New plot with average values included:
nw <- aggregate(list(value_perc = pv.long[,'value_perc']), by = list("indicator" = pv.long$indicator, "type" = pv.long$type), function(x) round(mean(x, na.rm=T)))
nw[,c("item")] <- "average"
nw[,c("cluster")] <- " "
nw[,c("col.text")] <- "black"
nw[,c("value_perc2")] <- 0

pv.long2 <- merge(pv.long, nw, all = T)
pv.long2$cluster <- factor(pv.long2$cluster, levels = c("affect", "depression", "mania", "both dep/man", ' '))
ggplot(pv.long2, aes_string(x = 'indicator', y = 'item', fill = 'value_perc2')) + facet_grid(cluster ~ type, scales='free', space = "free", switch = 'both') + geom_tile(color = 'grey') + scale_fill_distiller(palette = pal, direction = 1, na.value = 'white', name = 'predictive value', limits = c(30,100)) + theme_classic() + theme(axis.text.x = element_text(angle = 90, hjust = 0.95, vjust = 0.1)) + labs(x = 'indicator', y = element_blank()) + geom_text(aes(label = value_perc), col = pv.long2$col.text)

#saveRDS(pv.long2, "pv.long2.RDS")
``` 

```{r predictive values stats}
# This shows the positive predictive value (PPV) and the negative predictive value (NPV) for depression and mania separately
pv <- pv[,c("item", "indicator", "ppv.dep", "npv.dep", "sens.dep", "ppv.man", "npv.man", "sens.man", "spec")]
pv[,3:ncol(pv)] <- apply(pv[,3:ncol(pv)], c(1,2), function (x) { round(x * 100) })

library(openxlsx)
write.xlsx(pv, paste(Sys.Date(), 'predictive values.xlsx', sep = '_'))

# This table shows the predictive values per indicator for different types of transitions 
a <- aggregate(pv[,c("ppv.dep", "ppv.man", "npv.dep", "npv.man")], by = list("indicator" = pv$indicator), function(x) round(mean(x, na.rm=T), digits = 2))
a

# write.xlsx(a, 'predictive values aggregated.xlsx')
```

## Individual differences in EWS
```{r tile plots (individual differences in EWS)}

pal <- 'YlGn'
# For the autocorrelation:
tiff("fig S9.3 AR.tiff", units = "cm", height = 12.5, width = 14, res=300)
strength.ews(sum_lindet, 'AR', pal) 
dev.off()

# For the standarddeviation:
tiff("fig S9.3 SD.tiff", units = "cm", height = 12.5, width = 14, res=300)
strength.ews(sum_lindet, 'sd', pal)
dev.off()
```

```{r plot ID 6}
ii <- "6"
z <- "extremely well"
nm <- "bh.p14"
pAR <- plist_all[['AR']][[nm]][,c(ii, "item")]
psd <- plist_all[['sd']][[nm]][,c(ii, "item")]

df <- AR_list_bip_mw[[ii]][[z]][[paste("AR", 14, sep = '')]]
# Replace the P value with the corrected P-value:
df$corr.P_AR <- pAR[pAR$item == z, ii]
df$corr.P_sd <- psd[psd$item == z, ii]

tp <- transitions[transitions$ID == ii, 2:7]
tp <- tp[!is.na(tp)]

pAR <- plist_all[['AR']][[nm]][,c(paste(ii, 2, sep='.'), "item")]
psd <- plist_all[['sd']][[nm]][,c(paste(ii, 2, sep='.'), "item")]
df$corr.P_AR[df$obs > as.numeric(tp[3])] <- pAR[pAR$item == z, paste(ii, 2, sep='.')]# add second P-value
df$corr.P_sd[df$obs > as.numeric(tp[3])] <- psd[psd$item == z, paste(ii, 2, sep='.')]

#a <- mw_plots(df, tp, alpha = 0.05) 
pf <- as.data.frame(read.xlsx("~/Desktop/Papers/Fionneke/Data/qids_asrm.xlsx"))
pf$end_period1[pf$ID == 4] <- as.numeric(pf$end_period1[pf$ID == 4]) - 7 # Somehow person started at day 8?
pf$end_period1[pf$oldID == "8380"] <- as.numeric(pf$end_period1[pf$oldID == "8380"]) - 7 

pf$start_period1 <- as.numeric(pf$start_period1)/5
pf$end_period1 <- as.numeric(pf$end_period1)/5
pf$start_period2 <- as.numeric(pf$start_period2)/5
pf$end_period2 <- as.numeric(pf$end_period2)/5

p <- pf[pf$ID == ii,]

t1 <- unique(p$end_period1[!is.na(p$end_period1)])
if(length(t1) == 1) {
  p$d1 <- abs(p$time - t1)
  t1 <- p$time[order(p$d1)][1]
} else { 
  t1 <- NA }

t2 <- unique(p$end_period2[!is.na(p$end_period2)])
if(length(t2) == 1) {
  p$d1 <- abs(p$time - t2)
  t2 <- p$time[order(p$d1)][1]
} else {
  t2 <- NA }

lab1 <- ifelse(unique(p$type1)=="mania", "transition\nto mania", "transition\nto depression")
lab2 <- ifelse(unique(p$type1)=="mania", "ASRM", "QIDS")

lab3 <- ifelse(unique(p$type2)=="mania", "transition\nto mania", "transition\nto depression")
lab4 <- ifelse(unique(p$type2)=="mania", "ASRM", "QIDS")

annotation <- data.frame(x = c(t1, t2), y =c(23,23), label=c(lab1,lab3), measure = c(lab2,lab4))
annotation <- annotation[complete.cases(annotation),] # remove missings
annotation$measure <- factor(annotation$measure, levels = c("ASRM", "QIDS"))
annotation2 <- data.frame(x = c(unique(p$start_period1), unique(p$start_period2)), xend = c(t1,t2))
annotation2 <- annotation2[complete.cases(annotation2),] 

C <- ifelse(unique(p$type1) == "mania","#0083EF", "#EF6C00")
C2 <- ifelse(unique(p$type2) == "mania","#0083EF","#EF6C00")

p1 <- ggplot(p[!is.na(p$total) & p$time<17*7 + 4,], aes(x=time, y = total, col = factor(measure))) + geom_path() + geom_point() + labs(x = "weeks", y = "total score") + ylim(0,24) + geom_hline(yintercept = 6, col = "#6600CC", linetype = "dotted") + geom_vline(xintercept = t1, col=C) + geom_label(data=annotation, aes(x=x, y=y, label=label), hjust=1, size=2.5, show.legend = F, label.padding = unit(0.1, "lines")) + scale_color_manual(values = c("#0083EF", "#EF6C00"), labels = c("ASRM", "QIDS")) + theme(legend.title = element_blank(), axis.text.x = element_text(hjust=0.5), legend.position = "top") + geom_vline(xintercept = t2, col=C2) + scale_x_continuous(breaks = seq(from=1, to=18*7,by=14), labels = seq(from=1, to=17,by=2))

a <- ggplot(df, aes(time, AR)) + geom_path(col="grey60") + geom_vline(xintercept = t1*5, col=C) + geom_vline(xintercept = t2*5, col=C2) + labs(x="weeks", y="autoregressive coefficient") + geom_segment(x = t1*5 - 70, xend = t1*5, y = -0.05, yend=0.3) + geom_segment(x = t2*5 - 70, xend = t2*5, y = -0.4, yend=0.1) + scale_x_continuous(breaks = seq(from=1, to=17*7*5,by=70), labels = seq(from=1, to=17,by=2)) + ylim(-0.6,1)
b <- ggplot(df, aes(time, sd)) + geom_path(col="grey60") + geom_vline(xintercept = t1*5, col=C) + geom_vline(xintercept = t2*5, col=C2) + labs(x="weeks", y="standard deviation") + geom_segment(x = t1*5 - 70, xend = t1*5, y = 1.5, yend=11.5, linetype="dotted") + geom_segment(x = t2*5 - 70, xend = t2*5, y = 10, yend=13.5) + scale_x_continuous(breaks = seq(from=1, to=17*7*5,by=70), labels = seq(from=1, to=17,by=2)) + ylim(0,30)
c <- ggplot(df, aes(time, Var)) + geom_path(col="black") + geom_vline(xintercept = t1*5, col=C) + geom_vline(xintercept = t2*5, col=C2) + labs(x="weeks", y="observed score") + scale_x_continuous(breaks = seq(from=1, to=17*7*5,by=70), labels = seq(from=1, to=17,by=2)) + ylim(0,100)

theme_set(theme_cowplot(font_size=10, font_family = "Calibri Light"))

tiff("fig 9.1.tiff", units = "cm", height = 13, width = 18, res=300)
plot_grid(p1, c, a, b,nrow=2,align="v", labels="AUTO",scale=0.9) 
dev.off()
```

## Sensitivity: EWS with different window sizes/different detrending
```{r sensitivity}

# Create summary tables for window lengths 7 and 21
sl <- list("sum7" = summary_ews(correction = 'FDR', alpha = 0.05)[['7']], "sum14" = summary_ews(correction = 'FDR', alpha = 0.05)[['14']], "sum21" = summary_ews(correction = 'FDR', alpha = 0.05)[['21']], "sum14_lindet" = summary_ews(correction = 'FDR', alpha = 0.05)[['14_lindet']])
senslist <- list()

for (id in 1:4) {
  pvsens <- data.frame(item = rep(items_EWS_bip,2), indicator=rep(c("AR", "sd"), each = length(items_EWS_bip)), ppv.dep = NA, ppv.man = NA, npv.dep = NA, npv.man = NA)
  sm <- sl[[id]]
  i <- unique(sm$ID[sm$CP == 2])
  lev <- c(levels(sm$ID), sort(c(paste(i, 1, sep = '.'), paste(i, 2, sep = '.'))))
  sm$ID <- factor(sm$ID, levels = lev)
  # Make sure that individuals with two transitions get a unique ID for each transition
  for (i2 in i) {
  sm$ID[sm$ID == i2 & sm$CP == 1] <- paste(i2, 1, sep = '.')
  sm$ID[sm$ID == i2 & sm$CP == 2] <- paste(i2, 2, sep = '.') } 
  a <- aggregate(list('AR'=sm[,'AR_mw'], 'sd'=sm[,'sd_mw']), by = list('item' = sm$item, 'type.CP' = sm$type.CP), sum) 
  a <- gather(a, indicator, ews.count, AR:sd, factor_key = TRUE) 
  a$sens.dep <- a$ews.count/n.dep
  a$sens.man <- a$ews.count/n.man
  a$spec <- 1-a$ews.count/n.non
  for (ind in c("AR", "sd")) {
  for(it in unique(a$item)) {
  spec <- a$spec[a$item == it & a$indicator == ind & a$type.CP == "none"]
  pvsens$ppv.dep[pvsens$item == it & pvsens$indicator == ind] <- (a$sens.dep[a$item == it & a$indicator == ind & a$type.CP == "depression"] * prev.dep) / (a$sens.dep[a$item == it & a$indicator == ind & a$type.CP == "depression"] * prev.dep + (1 - spec) * (1-prev.dep))
  pvsens$ppv.man[pvsens$item == it & pvsens$indicator == ind] <- (a$sens.man[a$item == it & a$indicator == ind & a$type.CP == "mania"] * prev.man) / (a$sens.man[a$item == it & a$indicator == ind & a$type.CP == "mania"] * prev.man + (1 - spec) * (1-prev.man))
  pvsens$npv.dep[pvsens$item == it & pvsens$indicator == ind] <- (spec * (1-prev.dep)) / ((1-a$sens.dep[a$item == it & a$indicator == ind & a$type.CP == "depression"]) * prev.dep + spec * (1-prev.dep))
  pvsens$npv.man[pvsens$item == it & pvsens$indicator == ind] <- (spec * (1-prev.man)) / ((1-a$sens.man[a$item == it & a$indicator == ind & a$type.CP == "mania"]) * prev.man + spec * (1-prev.man)) } }
  pvsens[,c("ppv.dep", "ppv.man", "npv.dep", "npv.man")] <- apply(pvsens[,c("ppv.dep", "ppv.man", "npv.dep", "npv.man")], 2, as.numeric)
  senslist[[id]] <- pvsens }

# Mean ppv and npv for winsize 7
a <- aggregate(senslist[[1]][,c("ppv.dep", "ppv.man", "npv.dep", "npv.man")], list("indicator" = senslist[[1]][,"indicator"]), function(x) round(mean(x, na.rm=T), digits = 2))

# Just as an extra check, mean ppv and npv for winsize 14 (should match the main analyses, this is the case)
b <- aggregate(senslist[[2]][,c("ppv.dep", "ppv.man", "npv.dep", "npv.man")], list("indicator" = senslist[[2]][,"indicator"]), function(x) round(mean(x, na.rm=T), digits = 2))
b0 <- aggregate(senslist[[2]][,c("ppv.dep", "ppv.man", "npv.dep", "npv.man")], list("indicator" = senslist[[2]][,"indicator"]), function(x) round(sd(x, na.rm=T), digits = 2))

d <- aggregate(senslist[[4]][,c("ppv.dep", "ppv.man", "npv.dep", "npv.man")], list("indicator" = senslist[[2]][,"indicator"]), function(x) round(mean(x, na.rm=T), digits = 2))
d0 <- aggregate(senslist[[4]][,c("ppv.dep", "ppv.man", "npv.dep", "npv.man")], list("indicator" = senslist[[2]][,"indicator"]), function(x) round(sd(x, na.rm=T), digits = 2))

# Mean ppv and npv for winsize 21
c <- aggregate(senslist[[3]][,c("ppv.dep", "ppv.man", "npv.dep", "npv.man")], list("indicator" = senslist[[3]][,"indicator"]), function(x) round(mean(x, na.rm=T), digits = 2))

# Save results in Excel
# write.xlsx(senslist[[1]], paste(Sys.Date(), "pv_windowsize7.xlsx", sep = '_'))
# write.xlsx(senslist[[3]], paste(Sys.Date(), "pv_windowsize21.xlsx", sep = '_'))
# write.xlsx(rbind(a,b,c), paste(Sys.Date(), "pv_summary.xlsx", sep = '_'))

```

```{r results table: effects of detrending}
r <- as.data.frame(t(b))
names(r) <- c("mean", "mean")
rr <- as.data.frame(t(b0))
names(rr) <- c("sd", "sd")
r <- cbind(r, rr)

rr <- as.data.frame(cbind(r[,1], r[,3], r[,2], r[,4]))
r <- rbind(rr[1,],rr[2,],rr[4,],rr[3,],rr[5,])
r$var <- c("ind", "ppv_dep", "npv_dep", "ppv_man", "npv_man")
```

```{r agreement between linear and non-linear detrending results}
install.packages("irr")
library(irr)

# NB. sum and sum_lindet are made here: calculate summary table
names(sum_lindet)[5:ncol(sum_lindet)] <- paste(names(sum_lindet)[5:ncol(sum_lindet)], "lindet", sep="_")
df_ar <- merge(sum, sum_lindet, all=T)

kappa2(df_ar[,c("AR_mw", "AR_mw_lindet")]) # For AR: 0.51 (weak)
kappa2(df_ar[,c("sd_mw", "sd_mw_lindet")]) # For SD: 0.62 (moderate)

# Within methods
kappa2(df_ar[,c("AR_mw", "sd_mw")]) # No agreement at all (0.003).
# see also ref. McHugh, 2012, Interrater reliability: the kappa statistic

# Kappa for individual items 
m <- data.frame(item = unique(df_ar$item), AR_kappa = NA, sd_kappa = NA)
for (z in unique(df_ar$item)) {
a <- kappa2(df_ar[df_ar$item == z,c("AR_mw", "AR_mw_lindet")])$value
b <- kappa2(df_ar[df_ar$item == z,c("sd_mw", "sd_mw_lindet")])$value
m[m$item == z, "AR_kappa"] <- a
m[m$item == z, "sd_kappa"] <- b }

m

```
